# Supplementary material for: Collective behavior emerges from genetically controlled simple behavioral motifs in zebrafish
Source: Sci Adv. 2021 Oct 6;7(41):eabi7460. doi: 10.1126/sciadv.abi7460 (PMC8494438; doi:10.1126/sciadv.abi7460)
Supplement: Supplementary file 2 — Movies S1 to S3 [file sciadv.abi7460_movies_s1_to_s3.zip]

Archive with 3 entries (3 files):
- sciadv.abi7460_movie_S1.mp4
- sciadv.abi7460_movie_S2.mp4
- sciadv.abi7460_movie_S3.mp4
